# Supplementary material for: Automated Genotyping of Biobank Samples by Multiplex Amplification of Insertion/Deletion Polymorphisms
Source: PLoS One. 2012 Dec 27;7(12):e52750. doi: 10.1371/journal.pone.0052750 (PMC3531329; doi:10.1371/journal.pone.0052750)
Supplement: Table S4 — Percentage concordances of all samples with all other samples in the data set. Cells with borders indicate the correct match. (XLSX) [file pone.0052750.s007.xlsx]

## Sheet: Sheet1
	31	57	75	87	121	151	32	58	76	88	122	152	35	61	77	89	123	153	36	62	78	90	124	154	37	63	79	101	139	177	38	64	80	102	140	178	55	71	81	109	147	181	56	72	82	110	148	182
31	-
57	73.913	-
75	76.087	75.5814	-
87	68.8889	69.0476	68.6047	-
121	72.3404	72.093	67.0455	68.1818	-
151	75.5102	68.4783	73.3333	71.7391	69.1489	-
32	90.2174	66.6667	72.7273	64.6341	72.093	68.8889	-
58	72.449	97.7778	72.2222	71.7391	67.0213	67.3469	65.5556	-
76	75.5319	72.093	96.8085	65.5556	64.1304	72.3404	75.5556	70.2128	-
88	69.7917	67.0455	68.8889	97.8261	63.8298	71.875	63.6364	70.4082	65.9574	-
122	72.3404	73.2558	69.3182	69.3182	93.75	68.0851	69.7674	69.1489	66.3043	65.9574	-
152	72.3404	66.6667	73.2558	73.2558	68.8889	94.6809	65.1163	68.0851	71.1111	75	68.8889	-
35	68.4783	70.9302	77.1739	69.3182	64.7727	71.1111	68.6047	67.3913	75	65.2174	69.3182	73.2558	-
61	67.3469	66.3043	68.4783	72.2222	62.766	65.3061	60	68.3673	67.0213	72.9167	64.8936	64.8936	51.087	-
77	72.9167	76.6667	76.087	69.5652	67.3913	73.9583	71.5909	73	73.4043	70.8333	65.2174	76.087	69.1489	69.3878	-
89	66.3043	68.6047	66.6667	70.2381	71.5909	72.2222	62.7907	66.6667	64.4444	67.7778	69.3182	68.1818	62.2222	68.4783	74.4444	-
123	69.7917	65.5556	72.2222	65.5556	63.0435	71.875	65.9091	61.7021	71.7391	68.0851	57.6087	74.4444	66.3043	62.766	71.7391	75.5556	-
153	63.5417	64.4444	72.7273	73.8636	65.5556	71.2766	63.6364	63.5417	71.1111	70.2128	67.7778	72.8261	71.1111	67.0213	69.1489	65.9091	68.4783	-
36	68.75	69.3182	72.3404	68.8889	65.2174	68.0851	64.4444	63.8298	69.7917	65.9574	67.3913	71.1111	92.5532	53.1915	68.0851	64.1304	67.0213	70.6522	-
62	69.3878	68.8889	67.7778	70.6522	65.9574	68.3673	66.6667	68	68.0851	72.449	63.8298	67.0213	53.2609	93.8776	75.5102	70	68.0851	65.625	57.4468	-
78	71.4286	71.1111	74.4444	67.7778	63.0435	66.6667	70	70.4082	72.8261	67.7083	60.8696	69.5652	66.3043	68.75	89.5833	70	73.4043	65.625	68.0851	73.4694	-
90	67.0213	67.4419	68.8889	72.093	70	71.7391	61.3636	69.5652	65.2174	71.7391	70	71.5909	63.3333	70.6522	75.5556	96.6667	75	68.8889	62.766	69.5652	70.6522	-
124	69.7917	70.4545	75.5556	71.1111	63.8298	75	65.9091	65.625	73.4043	69.7917	61.7021	75.5319	71.1111	65.625	73.4043	73.913	94.6809	76.087	71.2766	69.7917	71.2766	75	-
154	65.3061	64.4444	72.2222	72.8261	62.766	69.3878	63.3333	62	68.0851	72.449	62.766	70.2128	66.3043	69.3878	73.4694	67.7778	69.1489	92.7083	65.9574	68	69.3878	68.4783	71.875	-
37	65.625	71.5909	74.4444	73.8636	63.0435	68.0851	70.4545	69.1489	76.087	72.8261	65.2174	65.5556	72.2222	65.9574	69.1489	69.3182	68.4783	76.087	69.1489	67.0213	67.0213	66.6667	72.8261	70.2128	-
63	75.5319	71.1111	76.7442	70.9302	69.3182	76.5957	67.4419	68.4783	75	70	68.1818	71.7391	71.5909	64.1304	77.7778	65.9091	63.8298	66.3043	72.2222	67.3913	70.6522	65.9091	66.3043	64.1304	64.4444	-
79	72.3404	72.2222	80.6818	71.5909	62.5	71.7391	70.9302	69.5652	77.7778	68.8889	62.5	69.5652	72.7273	68.4783	75	62.7907	63.3333	67.3913	72.8261	70.6522	75	62.5	66.6667	64.1304	72.8261	73.3333	-
101	72.449	68.4783	69.5652	68.1818	63.0435	69.7917	68.8889	67.7083	66.3043	69.1489	63.0435	72.8261	69.1489	64.2857	73.9583	64.1304	70.8333	70.2128	72.3404	65.625	76.0417	65.2174	72.3404	73.9583	59.5745	70.2128	65.2174	-
139	72.3404	78.8889	74.4444	78.4091	63.3333	68.0851	67.4419	76.5957	71.1111	76.087	64.4444	69.3182	67.3913	74.4681	75.5319	65.5556	63.5417	68.8889	69.5652	75	73.913	64.4444	67.3913	67.3913	76.6667	75	79.5455	69.7917	-
177	72	75	74.4681	67.0213	65.625	66	70.6522	70	71.4286	64.2857	67.7083	62.5	69.1489	62	64	67.3913	63.5417	68.75	71.4286	62	65.3061	67.0213	65.3061	66	68.3673	69.1489	75	60.2041	70.2128	-
38	65.9574	76.7442	72.7273	76.1364	65.5556	67.3913	68.6047	72.3404	73.3333	73.913	65.5556	65.9091	72.2222	61.9565	70.2128	68.6047	68.8889	70.6522	71.7391	63.8298	68.0851	65.9091	71.1111	63.8298	94.6809	69.3182	73.3333	63.0435	81.8182	69.7917	-
64	72.9167	70	73.8636	69.7674	64.4444	73.4043	62.5	68.0851	72.2222	69.5652	64.4444	69.1489	67.0455	65.9574	73.913	63.3333	59.7826	67.0213	69.5652	68.0851	68.0851	63.3333	64.8936	65.9574	64.1304	96.8085	68.4783	69.1489	73.3333	64.5833	66.6667	-
80	73.9583	70	76.6667	70.6522	61.1111	71.875	71.5909	70.8333	77.1739	70.2128	60	70	71.7391	69.1489	70.8333	57.9545	61.7021	63.8298	70.2128	72.9167	71.875	57.7778	64.1304	61.4583	70.2128	72.8261	94.5652	63.8298	75	72.449	72.3404	69.5652	-
102	77	71.7391	72.8261	71.7391	66.6667	69	73.913	71	68.75	69.3878	66.6667	69.7917	70.2128	66	75.5102	67.3913	69.3878	70.8333	70.8333	65	76.5306	69.1489	73.4694	75	62.5	68.75	68.0851	95	72.9167	63.7255	64.8936	67.7083	66.6667	-
140	72.449	77.7778	73.913	76.6667	61.7021	67.7083	67.7778	75.5102	71.2766	75	63.8298	69.5652	67.3913	73.9583	73.9583	63.0435	62.5	68.0851	67.7083	73.9583	73.9583	62.766	66.6667	65.625	76.5957	73.913	77.1739	68.75	98.9583	68.3673	81.5217	73.4043	74.4681	71.4286	-
178	76.5306	77.7778	77.1739	68.8889	67.3913	68.75	72.2222	74.4898	74.4681	67.0213	70.6522	65.2174	71.7391	63.5417	67.3469	67.7778	67.0213	71.2766	71.875	65.625	69.7917	69.5652	69.1489	67.7083	69.7917	72.8261	75.5319	64.5833	73.4043	97	72.3404	69.1489	76.0417	67.3469	72.449	-
55	73.4694	68.8889	76.087	67.7778	59.5745	79.1667	68.8889	67.7083	75.5319	67.7083	57.4468	75	67.3913	62.5	72.3404	68.4783	69.7917	69.1489	65.625	64.5833	75	70.2128	70.8333	68.75	65.9574	67.3913	72.8261	67.7083	72.3404	67.3469	67.3913	67.0213	71.2766	68.3673	72.449	71.875	-
71	78.7234	68.8889	82.5581	70.9302	71.5909	75.5319	72.093	65.2174	79.5455	71.1111	71.5909	76.6667	73.2558	69.5652	76.6667	68.6047	72.8261	78.2609	78.8889	70.6522	73.913	69.3182	76.6667	73.913	73.3333	80.4348	77.7778	75	77.7778	77.6596	73.8636	79.3478	73.913	75.5319	77.1739	79.7872	71.7391	-
81	70.2128	65.9091	76.6667	68.6047	65.5556	71.7391	63.9535	65.2174	74.4444	70.6522	67.7778	75.5556	72.2222	63.8298	71.7391	68.4783	70.6522	70	71.7391	65.2174	65.2174	68.8889	69.1489	69.5652	63.3333	72.2222	64.7727	67.0213	67.3913	62.766	64.7727	71.7391	63.3333	68.0851	69.1489	66.3043	60.6383	77.2727	-
109	77.1739	72.7273	76.7442	65.9091	63.6364	72.3404	71.4286	70.6522	73.8636	66.6667	64.7727	77.7778	69.7674	69.1489	77.1739	64.7727	68.8889	63.6364	72.7273	73.913	73.3333	65.1163	72.8261	65.2174	61.3636	72.2222	70.4545	72.8261	66.6667	69.1489	61.6279	71.1111	68.8889	72.3404	65.5556	70	65.5556	78.4091	72.2222	-
147	80.6122	82.2222	72.2222	74.4444	67.3913	78.125	72.2222	81.6327	72.8261	75	65.2174	73.913	67.3913	76.0417	76.0417	73.3333	68.0851	68.75	64.8936	78.5714	72.449	72.8261	68.0851	70.4082	74.4681	76.087	75	72.9167	79.3478	68.3673	75.5319	75.5319	77.0833	73.4694	79.1667	72.9167	71.875	72.8261	66.3043	72.2222	-
181	70.4545	67.8571	70.2381	74.4186	60.4651	72.7273	65	68.1818	69.7674	72.7273	66.2791	72.093	67.4419	74.4186	69.3182	69.0476	70.4545	64.7727	68.1818	71.5909	72.7273	69.0476	71.5909	62.5	72.093	67.0455	75.5814	62.7907	77.907	72.2222	70.9302	63.6364	73.3333	65.9091	77.2727	73.8636	67.0455	72.093	68.6047	69.0476	70.4545	-
56	72.3404	71.5909	77.2727	67.0455	54.3478	76.5957	67.4419	71.2766	76.087	69.1489	52.1739	76.5957	67.0455	63.8298	77.1739	68.8889	72.8261	63.3333	66.3043	67.0213	76.087	71.1111	71.875	68.0851	64.4444	64.4444	70	67.3913	73.3333	63.5417	65.9091	64.1304	71.1111	69.7917	72.3404	66.3043	94.6809	67.0455	64.1304	71.1111	69.5652	68.6047	-
72	81.25	75	78.8889	69.3182	70.6522	70.8333	75.5556	71.875	76.5957	69.1489	72.8261	69.1489	72.2222	64.5833	70.2128	66.3043	70.6522	70.6522	72.3404	66.6667	74.4681	65.2174	69.7917	66.6667	69.5652	79.3478	75.5556	72.3404	77.7778	80.6122	71.1111	76.5957	76.087	73.4694	77.6596	86.1702	72.3404	85.5556	71.7391	70.6522	73.4043	74.4186	68.0851	-
82	69.3878	68.8889	73.3333	67.0455	64.1304	73.9583	68.8889	67.7083	69.5652	68.0851	64.1304	73.4043	67.7778	62.5	74.4681	68.4783	70.2128	68.0851	63.8298	66.6667	68.75	68.4783	69.7917	70.8333	62.766	64.8936	67.3913	67.7083	70.6522	62.2449	63.0435	63.5417	65.9574	70.4082	69.7917	66.6667	63.5417	68.4783	87.234	71.7391	65.625	67.0455	68.0851	68.75	-
110	80.6122	78.8889	81.1111	71.5909	68.4783	75	74.4444	77.0833	78.2609	69.1489	70.6522	75.5319	74.4444	70.8333	80.8511	68.4783	69.1489	63.8298	71.2766	73.9583	73.9583	70.6522	72.9167	63.5417	63.8298	77.6596	75	69.7917	72.8261	71.4286	66.3043	73.9583	73.4043	73.4694	70.8333	73.9583	68.75	77.1739	72.3404	94.5652	77.0833	75	73.4043	76.0417	72.449	-
148	73	83.6957	72.3404	69.1489	68.75	70	68.4783	81.3725	69.3878	67.3469	66.6667	70.8333	67.0213	71	76.4706	73.913	67.7083	70.8333	67.3469	75	72.449	73.4043	71.4286	69	72.449	69.1489	75	73.4694	79.1667	65.3846	72.9167	71.875	71.4286	74.5098	78	70.5882	68.3673	72.3404	64.8936	72.3404	89.7959	68.8889	68.75	70.4082	68.3673	77.551	-
182	69.7917	67.7778	74.4444	70.6522	57.6087	68.3673	65.9091	67.7083	73.4043	71.2766	59.7826	71.7391	68.8889	65.625	68.75	63.6364	72.3404	63.0435	70.2128	66.6667	69.1489	64.4444	72.3404	59.375	69.1489	67.3913	79.3478	65.9574	72.8261	67	71.7391	66.3043	75	63.2653	72.3404	70.4082	75.5319	70.2128	70	73.913	68.0851	80.6818	77.1739	72.3404	69.1489	76.5957	72	-
